# Supplementary material for: Ecomorphological disparity in an adaptive radiation: opercular bone shape and stable isotopes in Antarctic icefishes
Source: Ecol Evol. 2013 Aug 6;3(9):3166–82. doi: 10.1002/ece3.708 (PMC3790559; doi:10.1002/ece3.708)
Supplement: Supplementary file 1 [file ece30003-3166-SD1.xlsx]

## Sheet: Table S1
Table S1. Specimens analysed in this study.
Species		Group		Photo Identifier (see Table S4 for trawl information on each specimen)	Stable Isotope (species average)		Habitat	Habitat Reference	Family			Scores on Eigenshape (ES) axes
					C13	N15						ES1	ES2	ES3	ES4	ES5	ES6	ES7	ES8
Akarotaxis nudiceps				Akarotaxis_nudiceps_1_2			benthic	a	Bathydraconidae			0.261	-0.005	-0.058	-0.075	-0.041	0.032	-0.036	0.016
Chaenocephalus aceratus				Chaenocephalus_aceratus_17_2	-23.831	12.942	benthic		Channichthyidae			0.316	-0.106	-0.183	-0.13	0.094	0.051	-0.016	-0.015
Chaenocephalus aceratus				Chaenocephalus_aceratus_29_2	-23.831	12.942	benthic		Channichthyidae			0.277	-0.239	-0.177	-0.208	0.146	0.032	-0.053	-0.038
Chaenocephalus aceratus				Chaenocephalus_aceratus_9_5	-23.831	12.942	benthic		Channichthyidae			0.306	-0.069	-0.029	-0.053	0.005	0.017	0.046	-0.02
Champsocephalus gunnari				Champsocephalus_gunnari_10_2	-25.2133	9.8181	pelagic		Channichthyidae			0.28	0.04	0.013	0.071	-0.036	0.053	0.056	0.026
Champsocephalus gunnari				Champsocephalus_gunnari_11_2	-25.2133	9.8181	pelagic		Channichthyidae			0.135	0.121	-0.005	0.089	0.025	0.008	0.019	0.055
Champsocephalus gunnari				Champsocephalus_gunnari_15_4	-25.2133	9.8181	pelagic		Channichthyidae			-0.061	0.142	-0.084	-0.062	0.06	-0.04	-0.058	0.025
Champsocephalus gunnari				Champsocephalus_gunnari_21_2	-25.2133	9.8181	pelagic		Channichthyidae			-0.073	0.24	0.033	0.01	0.198	-0.025	-0.005	0.002
Champsocephalus gunnari				Champsocephalus_gunnari_22_2	-25.2133	9.8181	pelagic		Channichthyidae			0.142	0.024	0.095	0.122	0.044	0.016	0.028	-0.01
Champsocephalus gunnari				Champsocephalus_gunnari_2_3	-25.2133	9.8181	pelagic		Channichthyidae			0.275	-0.005	-0.141	0.102	0.005	0.058	0.007	-0.074
Champsocephalus gunnari				Champsocephalus_gunnari_4_2	-25.2133	9.8181	pelagic		Channichthyidae			0.008	0.144	0.086	0.091	0.144	0.061	-0.054	-0.006
Chionodraco rastrospinosus				Chionodraco_rastrospinosus_10_2	-25.068	9.133	benthic/benthopelagic		Channichthyidae			0.183	0.069	0.088	0.014	-0.055	0.064	0.034	0.064
Chionodraco rastrospinosus				Chionodraco_rastrospinosus_14_2	-25.068	9.133	benthic/benthopelagic		Channichthyidae			0.147	0.119	-0.017	0.033	-0.125	0.037	-0.029	0.003
Chionodraco rastrospinosus				Chionodraco_rastrospinosus_26_2	-25.068	9.133	benthic/benthopelagic		Channichthyidae			0.096	0.148	-0.037	0.022	0.028	-0.005	0.018	0.035
Chionodraco rastrospinosus				Chionodraco_rastrospinosus_2_2	-25.068	9.133	benthic/benthopelagic		Channichthyidae			0.167	0.012	-0.238	-0.114	0.028	-0.001	-0.004	0.03
Chionodraco rastrospinosus				Chionodraco_rastrospinosus_3_3	-25.068	9.133	benthic/benthopelagic		Channichthyidae			0.222	-0.135	-0.145	-0.085	0.077	0.029	-0.032	-0.006
Chionodraco rastrospinosus				Chionodraco_rastrospinosus_8_2	-25.068	9.133	benthic/benthopelagic		Channichthyidae			0.049	0.148	-0.013	0.137	0.012	0.059	-0.026	-0.022
Chionodraco rastrospinosus				Chionodraco_rastrospinosus_9_2	-25.068	9.133	benthic/benthopelagic		Channichthyidae			0.25	0.047	-0.021	0.079	-0.039	-0.009	0.082	0.016
Cryodraco antarcticus				Cryodraco_antarcticus_11_2	-24.192	12.128	pel/bent		Channichthyidae			0.234	0.033	0.068	0.086	-0.037	0.049	0.053	-0.001
Cryodraco antarcticus				Cryodraco_antarcticus_12_3	-24.192	12.128	pel/bent		Channichthyidae			0.028	0.17	-0.002	0.057	-0.048	0.017	0.012	0.01
Cryodraco antarcticus				Cryodraco_antarcticus_13_2	-24.192	12.128	pel/bent		Channichthyidae			-0.122	0.287	-0.011	-0.061	0.053	-0.013	-0.001	-0.011
Cryodraco antarcticus				Cryodraco_antarcticus_14_2	-24.192	12.128	pel/bent		Channichthyidae			-0.119	0.26	-0.076	0.006	0.028	0.028	-0.006	0.013
Cryodraco antarcticus				Cryodraco_antarcticus_15_3	-24.192	12.128	pel/bent		Channichthyidae			-0.266	0.26	-0.032	-0.09	0.088	-0.083	0.072	-0.027
Cryodraco antarcticus				Cryodraco_antarcticus_16_2	-24.192	12.128	pel/bent		Channichthyidae			0.017	0.171	0.024	0.007	0.029	0.004	-0.009	0.049
Cryodraco antarcticus				Cryodraco_antarcticus_23_2	-24.192	12.128	pel/bent		Channichthyidae			0.1	0.178	0.037	0.023	-0.073	0.059	-0.026	0.03
Dissostichus mawsoni				Dissostichus_mawsoni_11_2	-23.2471	13.8371	pelagic		Nototheniidae			0.045	-0.13	0.19	-0.083	0.043	0.022	0.012	0.033
Dissostichus mawsoni				Dissostichus_mawsoni_13_2	-23.2471	13.8371	pelagic		Nototheniidae			0.045	-0.06	0.16	-0.001	0.031	0.043	-0.035	0.012
Dissostichus mawsoni				Dissostichus_mawsoni_14_2	-23.2471	13.8371	pelagic		Nototheniidae			0.014	-0.041	0.173	0.009	0.015	-0.023	-0.044	-0.019
Dissostichus mawsoni				Dissostichus_mawsoni_15_2	-23.2471	13.8371	pelagic		Nototheniidae			-0.03	0.018	0.159	-0.004	0.026	0.101	-0.054	0
Dissostichus mawsoni				Dissostichus_mawsoni_17_2	-23.2471	13.8371	pelagic		Nototheniidae			-0.19	0.074	0.077	0.031	0.011	0.047	-0.036	-0.045
Dissostichus mawsoni				Dissostichus_mawsoni_18_3	-23.2471	13.8371	pelagic		Nototheniidae			-0.216	0.045	0.045	-0.064	0	-0.035	0.016	-0.052
Dissostichus mawsoni				Dissostichus_mawsoni_1_3	-23.2471	13.8371	pelagic		Nototheniidae			-0.119	-0.04	0.162	0.043	0.005	0.051	-0.06	-0.052
Dissostichus mawsoni				Dissostichus_mawsoni_20_2	-23.2471	13.8371	pelagic		Nototheniidae			-0.009	-0.084	0.095	-0.072	-0.092	0.013	-0.022	0.036
Dissostichus mawsoni				Dissostichus_mawsoni_24_4	-23.2471	13.8371	pelagic		Nototheniidae			-0.045	-0.021	0.15	-0.008	-0.016	0.036	-0.093	-0.001
Dissostichus mawsoni				Dissostichus_mawsoni_4_2	-23.2471	13.8371	pelagic		Nototheniidae			-0.186	-0.051	0.043	-0.087	-0.041	0.085	-0.015	-0.087
Dissostichus mawsoni				Dissostichus_mawsoni_7_2	-23.2471	13.8371	pelagic		Nototheniidae			-0.294	-0.012	-0.013	-0.052	-0.051	-0.011	0.039	-0.059
Dissostichus mawsoni				Dissostichus_mawsoni_8_5	-23.2471	13.8371	pelagic		Nototheniidae			-0.113	0.009	0.137	0.025	0.003	-0.039	-0.069	-0.023
Gobionotothen gibberifrons				Gobionotothen_gibberifrons_11_2	-21.8615	13.3095	benthic		Nototheniidae			0.136	0.058	0.054	-0.067	-0.094	0.005	0.014	0.038
Gobionotothen gibberifrons				Gobionotothen_gibberifrons_13_2	-21.8615	13.3095	benthic		Nototheniidae			-0.065	0.056	0.023	-0.015	-0.045	-0.078	-0.012	-0.017
Gobionotothen gibberifrons				Gobionotothen_gibberifrons_15_3	-21.8615	13.3095	benthic		Nototheniidae			-0.079	0.037	0.031	0.003	0.02	-0.064	-0.053	-0.019
Trematomus newnesi				Trematomus_newnesi_6_3	-24.3005	10.104	cryopela		Nototheniidae			0.129	-0.149	0.012	-0.217	-0.003	0.047	-0.039	0.073
Gobionotothen gibberifrons				Gobionotothen_gibberifrons_16_4	-21.8615	13.3095	benthic		Nototheniidae			-0.061	0.039	-0.073	0.027	0.008	-0.096	0.051	0.007
Gobionotothen gibberifrons				Gobionotothen_gibberifrons_21_2	-21.8615	13.3095	benthic		Nototheniidae			0.024	-0.005	0.21	-0.069	-0.012	0.024	-0.031	0.043
Gobionotothen gibberifrons				Gobionotothen_gibberifrons_22_2	-21.8615	13.3095	benthic		Nototheniidae			-0.114	0.012	0.111	-0.057	-0.014	-0.017	-0.048	0.006
Gobionotothen gibberifrons				Gobionotothen_gibberifrons_2_3	-21.8615	13.3095	benthic		Nototheniidae			0.031	-0.023	0.099	-0.025	-0.044	-0.033	-0.024	0.005
Gobionotothen gibberifrons				Gobionotothen_gibberifrons_3_5	-21.8615	13.3095	benthic		Nototheniidae			-0.187	0.097	0.079	-0.103	0.04	-0.036	0.02	-0.011
Gobionotothen gibberifrons				Gobionotothen_gibberifrons_5_3	-21.8615	13.3095	benthic		Nototheniidae			-0.215	0.063	0.072	-0.155	-0.071	-0.066	0.034	-0.073
Gobionotothen gibberifrons				Gobionotothen_gibberifrons_6_4	-21.8615	13.3095	benthic		Nototheniidae			-0.044	0.102	0.063	-0.041	-0.048	-0.091	0.018	-0.016
Lepidonotothen larseni				Lepidonotothen_larseni_24_3	-23.9145	11.3505	semipela		Nototheniidae			0.223	-0.137	0.032	-0.062	-0.004	-0.02	0.041	-0.024
Lepidonotothen nudifrons				Lepidonotothen_nudifrons_23_2	-22.482	12.878	benthic		Nototheniidae			0.089	-0.045	-0.093	0.102	-0.022	-0.045	-0.014	-0.006
Lepidonotothen nudifrons				Lepidonotothen_nudifrons_27_2	-22.482	12.878	benthic		Nototheniidae			-0.205	0.13	-0.169	0.025	0.127	-0.068	0.024	0.072
Lepidonotothen squamifrons				Lepidonotothen_squamifrons_13_2	-23.987	12.506	benthic		Nototheniidae			-0.125	-0.14	0.089	0.06	0.017	0.006	0.012	-0.021
Lepidonotothen squamifrons				Lepidonotothen_squamifrons_1_4	-23.987	12.506	benthic		Nototheniidae			0.083	-0.115	0.089	-0.02	-0.003	0	0.045	0.011
Lepidonotothen squamifrons				Lepidonotothen_squamifrons_24_2	-23.987	12.506	benthic		Nototheniidae			0.029	-0.159	0.086	0.001	0.008	-0.069	0.008	0.036
Lepidonotothen squamifrons				Lepidonotothen_squamifrons_28_2	-23.987	12.506	benthic		Nototheniidae			0.117	-0.018	0.057	0.062	-0.036	-0.017	0.012	-0.022
Lepidonotothen squamifrons				Lepidonotothen_squamifrons_31_2	-23.987	12.506	benthic		Nototheniidae			0.077	0.005	0.001	0.042	-0.062	-0.036	0.004	-0.007
Lepidonotothen squamifrons				Lepidonotothen_squamifrons_5_3	-23.987	12.506	benthic		Nototheniidae			0.07	0.01	0.063	0.014	0.018	0.049	0	0.025
Lepidonotothen squamifrons				Lepidonotothen_squamifrons_6_3	-23.987	12.506	benthic		Nototheniidae			0.102	0.059	-0.002	0.035	-0.074	-0.035	0.006	-0.018
Neopagetopsis ionah				Neopagetopsis_ionah_10_2	-25.0542	9.2358	pelagic		Channichthyidae			-0.123	0.209	0.089	-0.069	0.002	-0.051	-0.017	-0.015
Notothenia coriiceps				Notothenia_coriiceps_29_2	-23.9405	11.759	benthic		Nototheniidae			-0.292	-0.074	-0.015	-0.049	-0.06	0.011	0.048	-0.041
Notothenia coriiceps				Notothenia_coriiceps_4_4	-23.9405	11.759	benthic		Nototheniidae			-0.249	-0.145	0.015	0.04	0	0.048	0.045	-0.022
Notothenia rossii				Notothenia_rossii_12_4	-24.3664	10.5918	semipela		Nototheniidae			-0.311	-0.091	-0.093	0.067	-0.076	0.076	-0.011	-0.035
Notothenia rossii				Notothenia_rossii_13_4	-24.3664	10.5918	semipela		Nototheniidae			-0.284	-0.111	-0.246	-0.006	-0.096	-0.116	-0.094	0.086
Notothenia rossii				Notothenia_rossii_15_3	-24.3664	10.5918	semipela		Nototheniidae			-0.225	-0.195	0.024	0.097	0.027	0.021	0.037	-0.034
Notothenia rossii				Notothenia_rossii_16_4	-24.3664	10.5918	semipela		Nototheniidae			-0.251	-0.26	-0.081	0.123	-0.012	0.016	0.011	0.002
Notothenia rossii				Notothenia_rossii_25_2	-24.3664	10.5918	semipela		Nototheniidae			-0.19	-0.159	0.012	0.123	0.096	0.015	0.053	0.001
Notothenia rossii				Notothenia_rossii_6_3	-24.3664	10.5918	semipela		Nototheniidae			-0.24	-0.253	-0.185	0.109	0.036	0.033	-0.006	0.085
Notothenia rossii				Notothenia_rossii_7_6	-24.3664	10.5918	semipela		Nototheniidae			-0.344	-0.175	-0.21	0.104	-0.109	-0.002	-0.08	0.076
Notothenia rossii				Notothenia_rossii_8_4	-24.3664	10.5918	semipela		Nototheniidae			-0.289	-0.113	-0.086	-0.034	-0.029	0.059	0.018	0.003
Notothenia rossii				Notothenia_rossii_9_6	-24.3664	10.5918	semipela		Nototheniidae			-0.142	-0.25	0.088	0.061	0.066	-0.007	0.067	-0.037
Pleuragramma antarcticum				Pleuragramma_antarcticum_21_2	-24.795	10.2745	pelagic		Nototheniidae			0.051	-0.134	0.137	-0.007	0.074	-0.088	0.009	0.036
Pleuragramma antarcticum				Pleuragramma_antarcticum_8_2	-24.795	10.2745	pelagic		Nototheniidae			0.133	0.036	0.006	0.1	-0.074	-0.034	0.011	-0.035
Pseudochaenichthys georgianus				Pseudochaenichthys_georgianus_1_3	-24.051	11.409	pel/semi		Channichthyidae			0.054	-0.021	-0.017	0.053	0.024	-0.059	0.02	0.023
Pseudochaenichthys georgianus				Pseudochaenichthys_georgianus_3_2	-24.051	11.409	pel/semi		Channichthyidae			-0.018	0.236	0.023	0.031	0.019	0.076	-0.046	0.026
Pseudochaenichthys georgianus				Pseudochaenichthys_georgianus_7_2	-24.051	11.409	pel/semi		Channichthyidae			0.279	0.04	-0.066	0.061	-0.019	0.079	0.063	0.012
Trematomus eulepidotus				Trematomus_eulepidotus_10_4	-24.5965	10.631	epibenth		Nototheniidae			0.091	-0.038	0.024	0.065	-0.044	-0.063	0.024	0.013
Artedidraco skottsbergi				Artedidraco_skottsbergi_4_2			benthic	b	Artedidraconidae			0.002	0.032	0.053	0.067	-0.012	0.004	-0.025	0.009
Chaenodraco wilsoni				Chaenodraco_wilsoni_1_2	-25.43	8.539	pelagic		Channichthyidae			0.135	0.022	-0.298	-0.01	0.01	-0.043	-0.05	-0.049
Chaenodraco wilsoni				Chaenodraco_wilsoni_2_2	-25.43	8.539	pelagic		Channichthyidae			0.145	0.094	-0.125	0.06	-0.028	-0.048	0.008	-0.03
Chaenodraco wilsoni				Chaenodraco_wilsoni_3_2	-25.43	8.539	pelagic		Channichthyidae			0.176	0.05	-0.16	0.012	-0.034	-0.017	-0.025	-0.066
Chaenodraco wilsoni				Chaenodraco_wilsoni_4_2	-25.43	8.539	pelagic		Channichthyidae			0.194	-0.019	-0.173	0.043	-0.016	0.005	-0.057	-0.124
Parachaenichthys charcoti				Parachaenichthys_charcoti_1_4	-23.1191	12.78	benthic		Bathydraconidae			0.023	0.113	0.03	-0.122	-0.089	0.005	0	0.032
Pogonophryne scotti				Pogonophryne_scotti_1_2	-22.118	12.018	benthic		Artedidraconidae			0.049	0.169	-0.145	0.01	-0.052	-0.053	0.032	0.004
Trematomus hansoni				Trematomus_hansoni_5_2	-24.0273	11.5409	benthic		Nototheniidae			0.213	-0.196	0.125	-0.165	-0.035	-0.095	0.002	0.009
Trematomus hansoni				Trematomus_hansoni_8_2	-24.0273	11.5409	benthic		Nototheniidae			-0.037	0	0.02	0.088	0.044	-0.026	-0.014	0.001
Trematomus newnesi				Trematomus_newnesi_6_3	-24.3005	10.104	cryopela		Nototheniidae			0.12	-0.12	0.04	0.068	0.044	-0.067	0.062	0.051
Trematomus scotti				Trematomus_scotti_2_2			benthic	c	Nototheniidae			0.134	-0.151	0.084	-0.056	0.001	-0.011	0.017	0.029
Trematomus tokarevi				Trematomus_tokarevi_1_2	-25.1582	9.71	benthic		Nototheniidae			0.14	-0.179	-0.033	-0.053	0.03	-0.051	0.015	-0.049
Trematomus bernacchii				Trematomus_bernacchii_6_3			benthic	c	Nototheniidae			-0.057	-0.087	0.064	0.093	0.065	-0.013	-0.037	0.02
		Reference for stable isotope data:
		Rutschmann, S., M. Matschiner, M. Damerau, M. Muschick, M. F. Lehmann, R. Handel, and W. Salzburger. 2011. Parallel ecological diversification in Antarctic notothenioid fishes as evidence for adaptive radiation. Mol. Ecol. 20: 4707-4721.
		References for habitat:
		non-lettered: Rutschmann, S., M. Matschiner, M. Damerau, M. Muschick, M. F. Lehmann, R. Handel, and W. Salzburger. 2011. Parallel ecological diversification in Antarctic notothenioid fishes as evidence for adaptive radiation. Mol. Ecol. 20: 4707-4721.
		a	Eastman, J. T. 1993. Antarctic fish biology: evolution in a unique environment. Academic Press, San Diego.
		b	Lombarte, A., I. Olaso, and A. Bozzano. 2003. Ecomorphological trends in the Artedidraconidae (Pisces: Perciformes: Notothenioidei) of the Weddell Sea. Antarct. Sci. 15(2): 211-218.
		c	Klingenberg, C. P., and W. Ekau. 1996. A combined morphometric and phylogenetic analysis of an ecomorphological trend: pelagization in Antarctic fishes (Perciformes: Nototheniidae). Biol. J. Linn. Soc. 59: 143-177.

## Sheet: Table S2
Table S2 - Measurement error results for ES1 - ES6 calculated from one-way ANOVAS (d.f. = 1, 39)
		Eigenshape Axis		% Total Variance		% Total Variance Cumulative			Sum of Squares			R
								between groups		within groups
		ES1		39.884		39.884		12.339		0.144		0.988
		ES2		20.612		60.495		9.96		1.189		0.892
		ES3		14.928		75.423		5.386		0.071		0.986
		ES4		8.599		84.022		6.18		0.539		0.919
		ES5		4.356		88.378		5.708		0.141		0.976
		ES6		3.454		91.833		3.793		0.006		0.998

## Sheet: Table S3
Table S3. Results of Canonical Variates Analysis (CVA) on complete sample, using 'families' as groups
	Eigenvalues												Wilks' Lambda
	Function		Eigenvalue		% of Variance		Cumulative %		Canonical correlation				Test of Function(s)	Wilks' Lambda	Chi-square	df	Sig.
	1		2.732		95.6		95.6		0.856				1 through 3	0.237089	119.463	18	5.29875e-17
	2		0.097		3.4		98.9		0.297				2 through 3	0.884931	10.1464	10	0.427745
	3		0.03		1.1		100		0.172				3	0.970427	2.49154	4	0.646151
							Predicted Group Membership
							Bathydraconidae		Artedidraconidae		Channichthyidae		Nototheniidae	TOTAL
				Bathydraconidae			2 (100%)		0 (0%)		0 (0%)		0 (0%)	2
		Original					1 (50%)		0 (0%)		1 (50%)		0 (0%)	2
				Artedidraconidae			0 (0%)		2 (100%)		0 (0%)		0 (0%)	2
							0 (0%)		0 (0%)		1 (50%)		1 (50%)	2
				Channichthyidae			2 (6.3%)		5 (15.6%)		24 (75.0%)		1 (3.1%)	32
							5 (15.6%)		6 (18.8%)		20 (62.5%)		1 (3.1%)	32
				Nototheniidae			2 (3.8%)		5 (9.4%)		2 (3.8%)		44 (83.0%)	53
							2 (3.8%)		5 (9.4%)		2 (3.8%)		44 (83.0%)	53
				Number of classified cases (% classification)
				Number of cross-validated classified cases (% classification)
				80.9% of original grouped cases correctly classified
				73.0% of cross-validated grouped cases correctly classified

## Sheet: Table S4
Table S4. Information about the trawls from which photographed specimens were collected. Specimens are grouped according to the the trawl (detailed by two points - profile start and profile end)
Specimens taken from this trawl (Photo IDs)	Date	Time	Station	Gear Abbreviation	Gear	Action	PositionLat	PositionLon	Depth [m]	Speed [kn]	Course [°]	Wind Direction [°]	Wind Strength [m/s]	mean Depth
Notothenia_rossii_1 to_16	2008-03-17	16:37:00	PS79/0185-1	BT	Bottom trawl	profile start	60° 52,16' S	55° 30,15' W	251.3	4,7	129	271	15	249.55
Lepidonotothen_larseni_1 to _23	2008-03-17	17:07:00	PS79/0185-1	BT	Bottom trawl	profile end	60° 53,24' S	55° 26,84' W	247.8	3,7	125	266	16
Dissostichus_mawsoni_24
Lepidonotothen_nudifrons_1 to _2
Cryodraco_antarcticus_1 to _2	2008-03-17	10:01:00	PS79/0188-1	BT	Bottom trawl	profile start	61° 11,22' S	54° 35,30' W	277.5	4,0	42	272	18	316.7
Chaenocephalus_aceratus_1 to _8	2008-03-17	10:31:00	PS79/0188-1	BT	Bottom trawl	profile end	61° 9,86' S	54° 32,99' W	355.9	3,4	29	263	15
Pogonophryne_marmorata_1
Trematomus_newnesi_1 to _2
Chaenocephalus_aceratus_9 to _14	2008-03-17	12:39:00	PS79/0189-1	BT	Bottom trawl	profile start	61° 12,02' S	54° 40,53' W	266.6	3,6	229	275	18	264.95
Trematomus_newnesi_3	2008-03-17	13:09:00	PS79/0189-1	BT	Bottom trawl	profile end	61° 13,24' S	54° 42,95' W	263.3	3,3	220	276	17
Champsocephalus_gunnari_1 to _13
Pogonophryne_scotti_1
Champsocephalus_gunnari_14 to _15	2008-03-17	15:22:00	PS79/0190-1	BT	Bottom trawl	profile start	61° 12,00' S	54° 52,49' W	71.3	4,9	289	273	14	62.05
Notothenia_coriiceps_1 to _11	2008-03-17	15:52:00	PS79/0190-1	BT	Bottom trawl	profile end	61° 12,48' S	54° 56,30' W	52.8	4,2	248	259	16
Lepidonotothen_nudifrons_3
Chionodraco_rastrospinosus_1	2008-03-17	18:03:00	PS79/0191-1	BT	Bottom trawl	profile start	61° 15,66' S	54° 52,31' W	134.6	3,0	258	261	16	161.8
Notothenia_coriiceps_12 to _13	2008-03-17	18:33:00	PS79/0191-1	BT	Bottom trawl	profile end	61° 16,09' S	54° 56,12' W	189	4,1	244	256	14
Lepidonotothen_nudifrons_4 to _11
Artedidraco_skottsbergi_1
Trematomus_newnesi_4
Trematomus_eulepidotus_5 to _8
Champsocephalus_gunnari_16 to _20	2008-03-18	09:49:00	PS79/0194-1	BT	Bottom trawl	profile start	61° 20,74' S	55° 11,00' W	280.9	4,8	78	261	17	332.3
Trematomus_newnesi_5 to _6	2008-03-18	10:19:00	PS79/0194-1	BT	Bottom trawl	profile end	61° 20,12' S	55° 7,38' W	383.7	3,8	69	258	16
Cryodraco_antarcticus_3 to _6
Gobionotothen_gibberifrons_1 to _4	2008-03-18	13:23:00	PS79/0195-1	BT	Bottom trawl	profile start	61° 20,06' S	55° 31,64' W	148.9	3,1	102	252	16	154.55
Chaenocephalus_aceratus_15 to _18	2008-03-18	13:53:00	PS79/0195-1	BT	Bottom trawl	profile end	61° 20,36' S	55° 27,96' W	160.2	2,3	108	261	14
Notothenia_coriiceps_14 to _17
Notothenia_rossii_17 to _19	2008-03-18	16:16:00	PS79/0196-1	BT	Bottom trawl	profile start	61° 16,43' S	55° 37,38' W	109.2	3,8	173	286	14	119.6
Gobionotothen_gibberifrons_5 to _6	2008-03-18	16:46:00	PS79/0196-1	BT	Bottom trawl	profile end	61° 18,36' S	55° 37,86' W	130	3,7	203	272	13
Lepidonotothen_nudifrons_12 to _19
Trematomus_newnesi_7 to _9
Trematomus_hansoni_1	2008-03-19	18:53:00	PS79/0197-1	BT	Bottom trawl	profile start	61° 17,04' S	55° 42,73' W	139	3,9	172	290	9	175.6
Dissostichus_mawsoni_1	2008-03-19	19:23:00	PS79/0197-1	BT	Bottom trawl	profile end	61° 18,91' S	55° 42,84' W	212.2	3,4	186	287	8
Trematomus_eulepidotus_1 to _4	2008-03-19	09:33:00	PS79/0199-1	BT	Bottom trawl	profile start	61° 4,78' S	56° 1,76' W	244.8	2,7	27	245	4	255.5
Gobionotothen_gibberifrons_7 to _10	2008-03-19	09:53:00	PS79/0199-1	BT	Bottom trawl	profile end	61° 4,10' S	55° 59,83' W	266.2	3,0	58	227	5
Chaenocephalus_aceratus_19 to _23	2008-03-19	13:15:00	PS79/0200-1	BT	Bottom trawl	profile start	61° 9,52' S	56° 1,30' W	150.4	3,8	283	165	4	164.65
Gobionotothen_gibberifrons_11 to _13	2008-03-19	13:45:00	PS79/0200-1	BT	Bottom trawl	profile end	61° 9,00' S	56° 5,27' W	178.9	2,7	283	161	4
Pseudochaenichthys_georgianus_1 to _3
Parachaenichthys_charcoti_1
Notothenia_coriiceps_18 to _21	2008-03-19	15:54:00	PS79/0202-1	BT	Bottom trawl	profile start	61° 10,50' S	55° 55,65' W	124.9	3,1	121	146	6	123
Dissostichus_mawsoni_2	2008-03-19	16:24:00	PS79/0202-1	BT	Bottom trawl	profile end	61° 11,29' S	55° 51,94' W	121.1	3,3	112	153	10
Trematomus_hansoni_2
Trematomus_eulepidotus_9 to _10	2008-03-19	17:24:00	PS79/0203-1	BT	Bottom trawl	profile start	61° 12,98' S	55° 52,64' W	136.7	3,1	210	149	13	147.35
	2008-03-19	17:54:00	PS79/0203-1	BT	Bottom trawl	profile end	61° 14,65' S	55° 54,61' W	158	3,7	208	146	11
Dissostichus_mawsoni_3	2008-03-20	09:53:00	PS79/0206-1	BT	Bottom trawl	profile start	60° 49,77' S	55° 37,25' W	479.7	4,1	288	223	6	475.15
Lepidonotothen_squamifrons_1 to _10	2008-03-20	10:06:00	PS79/0206-1	BT	Bottom trawl	profile end	60° 49,52' S	55° 38,64' W	470.6	3,5	292	218	6
Gobionotothen_gibberifrons_14 to _19	2008-03-20	12:20:00	PS79/0207-1	BT	Bottom trawl	profile start	60° 53,15' S	55° 36,47' W	174.8	3,0	227	260	5	155.95
Trematomus_bernacchii_1	2008-03-20	12:50:00	PS79/0207-1	BT	Bottom trawl	profile end	60° 53,75' S	55° 40,16' W	137.1	4,0	272	269	7
Chionodraco_rastrospinosus_ 2 to_3
Gobionotothen_gibberifrons_20 to _23	2008-03-20	14:38:00	PS79/0208-1	BT	Bottom trawl	profile start	60° 52,67' S	55° 28,80' W	243.7	2,6	134	283	9	242.25
Lepidonotothen_squamifrons_11	2008-03-20	15:08:00	PS79/0208-1	BT	Bottom trawl	profile end	60° 53,60' S	55° 25,68' W	240.8	3,6	122	291	9
Lepidonotothen_squamifrons_12	2008-03-20	16:33:00	PS79/0209-1	BT	Bottom trawl	profile start	60° 51,53' S	55° 30,25' W	290.2	3,8	110	259	10	291
Trematomus_eulepidotus_11 to _12	2008-03-20	17:03:00	PS79/0209-1	BT	Bottom trawl	profile end	60° 52,31' S	55° 26,71' W	291.8	4,4	111	260	10
Cryodraco_antarcticus_7
Lepidonotothen_larseni_24 to _30
Trematomus_eulepidotus_13 to _14	2008-03-21	16:00:00	PS79/0214-1	BT	Bottom trawl	profile start	61° 2,58' S	55° 45,51' W	111.8	3,6	345	157	12	129.8
Chionodraco_rastrospinosus	2008-03-21	16:30:00	PS79/0214-1	BT	Bottom trawl	profile end	61° 0,70' S	55° 45,00' W	147.8	3,1	16	164	13
Chaenocephalus_aceratus_24
Chionodraco_rastrospinosus_7 to _9
Chaenocephalus_aceratus_25 to _27
Trematomus_bernacchii_2 to _4
Cryodraco_antarcticus_8 to _10	2008-03-22	09:46:00	PS79/0218-1	BT	Bottom trawl	profile start	61° 0,53' S	55° 58,39' W	299.2	3,3	23	183	12	299.4
Lepidonotothen_squamifrons_13	2008-03-22	10:16:00	PS79/0218-1	BT	Bottom trawl	profile end	60° 58,89' S	55° 56,67' W	299.6	3,9	23	195	10
Trematomus_eulepidotus_ 15 to _16
Trematomus_eulepidotus_17 to _24	2008-03-22	12:11:00	PS79/0219-1	BT	Bottom trawl	profile start	61° 0,68' S	55° 58,03' W	304.6	3,5	37	181	10	280.45
Dissostichus_mawsoni_4 to _5	2008-03-22	12:41:00	PS79/0219-1	BT	Bottom trawl	profile end	60° 59,18' S	55° 55,90' W	256.3	3,1	28	182	10
Cryodraco_antarcticus_11 to _15
Trematomus_eulepidotus_25 to _30	2008-03-22	14:12:00	PS79/0220-1	BT	Bottom trawl	profile start	61° 2,59' S	55° 57,03' W	273	3,7	23	187	12	270
	2008-03-22	14:42:00	PS79/0220-1	BT	Bottom trawl	profile end	61° 0,80' S	55° 56,10' W	267	3,4	12	197	11
Pseudochaenichthys_georgianus_4 to _5	2008-03-22	17:57:00	PS79/0222-1	BT	Bottom trawl	profile start	61° 7,03' S	55° 54,43' W	126.7	3,8	40	196	9	127.3
	2008-03-22	18:27:00	PS79/0222-1	BT	Bottom trawl	profile end	61° 5,29' S	55° 52,84' W	127.9	3,4	28	201	8
Pseudochaenichthys_georgianus_6	2008-03-23	09:33:00	PS79/0226-1	BT	Bottom trawl	profile start	60° 58,30' S	55° 55,25' W	212.7	3,3	191	215	5	228.5
Trematomus_bernacchii_5	2008-03-23	10:03:00	PS79/0226-1	BT	Bottom trawl	profile end	60° 59,95' S	55° 55,46' W	244.3	1,9	179	236	6
Dissostichus_mawsoni_6	2008-03-23	11:32:00	PS79/0227-1	BT	Bottom trawl	profile start	61° 1,09' S	55° 50,69' W	140.2	3,1	13	207	5	146.35
	2008-03-23	12:02:00	PS79/0227-1	BT	Bottom trawl	profile end	60° 59,48' S	55° 49,28' W	152.5	3,3	31	220	4
Harpagifer_antarcticus_1 to _4	2008-03-23	16:30:00	PS79/0230-1	BT	Bottom trawl	profile start	61° 7,59' S	55° 42,35' W	64	4,1	137	253	1	73.35
	2008-03-23	17:00:00	PS79/0230-1	BT	Bottom trawl	profile end	61° 9,02' S	55° 40,55' W	82.7	2,6	150	280	2
Trematomus_hansoni_3	unknown
Lepidonotothen_squamifrons_14 to _19	2008-03-24	16:06:00	PS79/0236-1	BT	Bottom trawl	profile start	61° 22,28' S	56° 10,24' W	293.1	3,9	64	249	6	308.3
	2008-03-24	16:36:00	PS79/0236-1	BT	Bottom trawl	profile end	61° 21,43' S	56° 7,01' W	323.5	2,3	61	259	7
Chionodraco_rastrospinosus_10 to _12	2008-03-24	17:32:00	PS79/0237-1	BT	Bottom trawl	profile start	61° 19,92' S	56° 1,97' W	343.1	3,7	69	243	7	334.35
Dissostichus_mawsoni_7	2008-03-24	18:02:00	PS79/0237-1	BT	Bottom trawl	profile end	61° 19,43' S	55° 58,96' W	325.6	3,6	69	256	7
Cryodraco_antarcticus_16 to _19
Cryodraco_antarcticus_20 to _23	2008-03-24	20:15:00	PS79/0238-1	BT	Bottom trawl	profile start	61° 25,79' S	56° 7,17' W	297.6	3,1	138	262	8	288.9
	2008-03-24	20:45:00	PS79/0238-1	BT	Bottom trawl	profile end	61° 27,24' S	56° 4,65' W	280.2	3,7	139	250	7
Chionodraco_rastrospinosus_13 to _20	2008-03-25	09:37:00	PS79/0239-1	BT	Bottom trawl	profile start	61° 49,50' S	57° 23,61' W	277.5	3,8	122	275	18	274.7
	2008-03-25	10:07:00	PS79/0239-1	BT	Bottom trawl	profile end	61° 50,38' S	57° 20,50' W	271.9	3,6	119	272	16
Lepidonotothen_squamifrons_20 to _31	2012-03-27	09:38:00	PS79/0242-1	BT	Bottom trawl	profile start	61° 35,88' S	57° 16,68' W	423	2,4	294	272	18	424.8
	2012-03-27	10:08:00	PS79/0242-1	BT	Bottom trawl	profile end	61° 35,55' S	57° 19,73' W	426.6	1,8	284	282	16
Notothenia_rossii_20 to _22	2008-03-26	11:59:00	PS79/0243-1	BT	Bottom trawl	profile start	61° 38,21' S	57° 32,72' W	425.4	3,7	269	294	13	428.5
Dissostichis_mawsoni_8	2008-03-26	12:11:00	PS79/0243-1	BT	Bottom trawl	profile end	61° 38,15' S	57° 34,09' W	431.6	3,2	274	292	13
Lepidonotothen_nudifrons_20 _23	2008-03-26	13:41:00	PS79/0244-1	BT	Bottom trawl	profile start	61° 38,86' S	57° 47,52' W	322.2	3,2	271	299	13	328.1
Notothenia_coriiceps_22 to _30	2008-03-26	14:11:00	PS79/0244-1	BT	Bottom trawl	profile end	61° 38,80' S	57° 51,31' W	334	3,4	276	303	12
Notothenia_rossii_23 to _27
Pseudochaenichthys_georgianus_7 o _14	2008-03-26	18:13:00	PS79/0245-1	BT	Bottom trawl	profile start	61° 45,20' S	58° 31,49' W	282.8	3,2	231	336	11	280.65
	2008-03-26	18:43:00	PS79/0245-1	BT	Bottom trawl	profile end	61° 45,94' S	58° 34,57' W	278.5	2,3	242	341	11
Lepidonotothen_nudifrons_24 to _25	2008-03-27	14:24:00	PS79/0247-2	BT	Bottom trawl	profile start	62° 22,19' S	61° 25,78' W	325.4	3,4	158	83	7	339.35
Champsocephalus_gunnari_21	2008-03-27	14:54:00	PS79/0247-2	BT	Bottom trawl	profile end	62° 23,72' S	61° 24,45' W	353.3	3,7	149	71	12
Chaenocephalus_aceratus_28
Cryodraco_antarcticus_24 to _25
Pseudochaenichthys_georgianus_15 to _17
Dissostichus_mawsoni_9	2008-03-27	16:51:00	PS79/0248-2	BT	Bottom trawl	profile start	62° 29,18' S	61° 24,57' W	120.3	3,0	38	67	18	130.8
Chaenocephalus_aceratus_29 to _33	2008-03-27	17:16:00	PS79/0248-2	BT	Bottom trawl	profile end	62° 28,15' S	61° 21,92' W	141.3	3,5	59	68	17
Lepidonotothen_nudifrons_26 to _33
Champsocephalus_gunnari_22 to _30
Pseudochaenichthys_georgianus_18 to _20
Pseudochaenichthys_georgianus_21 to _24	2008-03-27	19:47:00	PS79/0249-1	BT	Bottom trawl	profile start	62° 36,42' S	61° 50,45' W	181.1	4,2	343	59	18	179.75
Chionodraco_rastrospinosus_21 to _24	2008-03-27	19:56:00	PS79/0249-1	BT	Bottom trawl	profile end	62° 35,97' S	61° 50,33' W	178.4	3,3	3	59	18
Chaenodraco_wilsoni_1
Chionodraco_rastrospinosus_25 to _28	2008-03-28	12:18:00	PS79/0251-2	BT	Bottom trawl	profile start	62° 11,23' S	60° 47,24' W	420.1	3,9	323	86	10	427.25
Trematomus_hansoni_4	2008-03-28	12:48:00	PS79/0251-2	BT	Bottom trawl	profile end	62° 9,78' S	60° 49,44' W	434.4	2,8	327	79	9
Cryodraco_antarcticus_26
Dissostichus_mawsoni_10
Notothenia_rossii_28 to _30	2008-03-28	15:21:00	PS79/0252-1	BT	Bottom trawl	profile start	62° 23,80' S	60° 48,81' W	87.7	3,0	99	76	6	89.2
Dissostichus_mawsoni_11	2008-03-28	15:51:00	PS79/0252-1	BT	Bottom trawl	profile end	62° 24,28' S	60° 44,91' W	90.7	3,1	103	75	5
Pseudochaenichthys_georgianus_25
Chionodraco_rastrospinosus_29 to _30	2008-03-28	17:28:00	PS79/0253-1	BT	Bottom trawl	profile start	62° 19,44' S	60° 27,39' W	110.9	3,9	253	95	3	119.35
	2008-03-28	17:58:00	PS79/0253-1	BT	Bottom trawl	profile end	62° 20,28' S	60° 31,31' W	127.8	3,3	244	71	2
Dissostichus_mawsoni_12 to _15	2008-03-28	20:27:00	PS79/0254-1	BT	Bottom trawl	profile start	62° 5,51' S	60° 31,93' W	285.8	4,1	229	148	1	324.7
Cryodraco_antarcticus_27 to _31	2008-03-28	20:57:00	PS79/0254-1	BT	Bottom trawl	profile end	62° 6,43' S	60° 35,27' W	363.6	2,8	224	0	0
Chaenocephalus_aceratus_34
Chionodraco_rastrospinosus_31	2008-03-29	14:42:00	PS79/0259-1	BT	Bottom trawl	profile start	61° 59,99' S	59° 14,73' W	129.1	3,6	86	286	11	135.95
Dissostichus_mawsoni_16	2008-03-29	15:08:00	PS79/0259-1	BT	Bottom trawl	profile end	61° 59,97' S	59° 11,29' W	142.8	3,6	90	289	11
Dissostichus_mawsoni_17 to _18	2008-03-29	16:37:00	PS79/0260-1	BT	Bottom trawl	profile start	61° 51,74' S	59° 15,47' W	259.5	3,9	50	284	5	264.3
Cryodraco_antarcticus_32	2008-03-29	17:07:00	PS79/0260-1	BT	Bottom trawl	profile end	61° 50,50' S	59° 12,16' W	269.1	3,8	58	293	5
Gobionotothen_gibberifrons_24 to _26	2008-03-30	14:25:00	PS79/0264-1	BT	Bottom trawl	profile start	61° 50,00' S	58° 40,01' W	192.1	3,6	87	77	16	190.6
	2008-03-30	14:55:00	PS79/0264-1	BT	Bottom trawl	profile end	61° 50,01' S	58° 36,33' W	189.1	3,3	100	83	16
Dissostichus_mawsoni_19 to _21	2008-03-30	17:37:00	PS79/0265-1	BT	Bottom trawl	profile start	61° 45,83' S	58° 30,09' W	278.6	3,8	87	89	14	279.15
Gobionotothen_gibberifrons_27 to _31	2008-03-30	18:07:00	PS79/0265-1	BT	Bottom trawl	profile end	61° 45,50' S	58° 25,77' W	279.7	3,6	78	88	16
Dissostichus_mawsoni_22 to _23	2008-03-30	19:38:00	PS79/0266-1	BT	Bottom trawl	profile start	61° 48,03' S	58° 29,24' W	205.1	3,8	80	99	17	207.05
	2008-03-30	20:08:00	PS79/0266-1	BT	Bottom trawl	profile end	61° 47,71' S	58° 25,11' W	209	3,6	80	105	16
Trematomus_bernacchii_6 to _7	2008-03-31	16:18:00	PS79/0269-1	BT	Bottom trawl	profile start	62° 27,59' S	55° 15,62' W	227.3	3,9	15	105	8	241.05
Trematomus_hansoni_5 to _6	2008-03-31	16:43:00	PS79/0269-1	BT	Bottom trawl	profile end	62° 26,14' S	55° 16,16' W	254.8	3,5	333	100	9
Neopagetopsis_ionah_1 to _3
Chaenodraco_wilsoni_2 to _8
Neopagetopsis_ionah_4 to _7	2008-04-01	13:03:00	PS79/0273-1	BT	Bottom trawl	profile start	62° 22,04' S	55° 57,65' W	336.6	3,7	193	71	12	342.55
Artedidraco_skottsbergi_2 to _3	2008-04-01	13:33:00	PS79/0273-1	BT	Bottom trawl	profile end	62° 23,90' S	55° 58,36' W	348.5	3,2	190	70	11
Akarotaxis_nudiceps_1
Trematomus_tokarevi_1
Pleuragramma_antarcticum_ 1 to _30	2008-04-01	17:41:00	PS79/0275-1	BT	Bottom trawl	profile start	62° 25,36' S	56° 13,61' W	425.3	3,6	34	100	13	437.7
Chaenodraco_wilsoni_9 to _30	2008-04-01	18:11:00	PS79/0275-1	BT	Bottom trawl	profile end	62° 23,83' S	56° 11,34' W	450.1	3,3	28	85	14
Neopagetopsis_ionah_8	2008-04-02	09:45:00	PS79/0278-1	BT	Bottom trawl	profile start	62° 25,80' S	56° 12,58' W	425.9	3,7	254	102	16	424.25
	2008-04-02	10:15:00	PS79/0278-1	BT	Bottom trawl	profile end	62° 26,34' S	56° 16,46' W	422.6	3,2	256	108	16
Neopagetopsis_ionah_9	unknown
Neopagetopsis_ionah_10	2008-04-02	15:37:00	PS79/0279-1	BT	Bottom trawl	profile start	62° 16,69' S	55° 49,96' W	302.3	3,6	108	114	19	313.3
Trematomus_hansoni_7 to _8	2008-04-02	16:02:00	PS79/0279-1	BT	Bottom trawl	profile end	62° 17,23' S	55° 46,64' W	324.3	3,9	101	115	19
Artedidraco_skottsbergi_4 to _5	2008-04-02	17:36:00	PS79/0280-1	BT	Bottom trawl	profile start	62° 16,56' S	55° 47,73' W	329.7	4,0	115	118	20	333.7
	2008-04-02	17:46:00	PS79/0280-1	BT	Bottom trawl	profile end	62° 16,85' S	55° 46,42' W	337.7	3,9	106	117	23
Trematomus_scotti_2	unknown
